# Supplementary material for: Phenylalanine Ammonia-Lyase: A Key Gene for Color Discrimination of Edible Mushroom Flammulina velutipes
Source: J Fungi (Basel). 2023 Mar 9;9(3):339. doi: 10.3390/jof9030339 (PMC10053379; doi:10.3390/jof9030339)
Supplement: Supplementary file 1 [file jof-09-00339-s001.zip › Table S1.xlsx]

## Sheet: sheet1
Table S1. Identified white color specific variations of Flammulina velutipes strains
Chromosome	Position	Variation type	Reference	Alteration	Non-white strains			White strains			GENE	Exon no.	Annotation		Variation type
					ASI4028	ASI4049	ASI4057	ASI4166	ASI4167	ASI4169			KEGG	UniProt
chr1	360839	SNP	A	G	A/A	A/A	A/G	G/G	G/G	G/G
chr11	859429	SNP	G	A	G/G	G/G	G|A	A|A	A|A	A|A	FUN_003252	exon2		Endo/exonuclease/phosphatase domain-containing protein OS=Cylindrobasidium torrendii FP15055 ss-10 OX=1314674 GN=CYLTODRAFT_359514 PE=4 SV=1	synonymous_variant
chr11	3371917	SNP	G	C	G/G	G/G	G|C	C|C	C|C	C|C	FUN_004471	exon3		Uncharacterized protein OS=Armillaria solidipes OX=1076256 GN=ARMSODRAFT_1021068 PE=4 SV=1	missense_variant
chr11	3371918	SNP	A	G	A/A	A/A	A|G	G|G	G|G	G|G	FUN_004471	exon3		Uncharacterized protein OS=Armillaria solidipes OX=1076256 GN=ARMSODRAFT_1021068 PE=4 SV=1	missense_variant
chr11	3478958	SNP	C	T	C/C	C/C	C|T	T|T	T|T	T|T	FUN_004528	exon1			synonymous_variant
chr11	819220	SNP	T	G	T/T	T/T	T/G	G|G	G|G	G|G
chr11	1589724	INDEL	T	TC	T/T	T/T	T/TC	TC/TC	TC/TC	TC/TC
chr11	3595765	SNP	A	C	A/A	A/A	A|C	C|C	C|C	C|C
chr4	1185429	SNP	T	G	T/T	T/T	T/T	G|G	G|G	G|G	FUN_007637	exon1		Kinase-like protein OS=Fistulina hepatica ATCC 64428 OX=1128425 GN=FISHEDRAFT_50885 PE=4 SV=1	3_prime_UTR_variant
chr4	1198018	SNP	C	T	C/C	C/C	C/T	T/T	T/T	T/T	FUN_007644	exon3		APH domain-containing protein OS=Hebeloma cylindrosporum h7 OX=686832 GN=M413DRAFT_25370 PE=4 SV=1	missense_variant
chr4	1537585	SNP	A	C	A/A	A/A	A|C	C|C	C|C	C|C	FUN_007813	exon2		Uncharacterized protein OS=Cylindrobasidium torrendii FP15055 ss-10 OX=1314674 GN=CYLTODRAFT_395089 PE=4 SV=1	synonymous_variant
chr4	1537588	SNP	A	G	A/A	A/A	A|G	G|G	G|G	G|G	FUN_007813	exon2		Uncharacterized protein OS=Cylindrobasidium torrendii FP15055 ss-10 OX=1314674 GN=CYLTODRAFT_395089 PE=4 SV=1	synonymous_variant
chr4	1537596	SNP	A	C	A/A	A/A	A|C	C|C	C|C	C|C	FUN_007813	exon2		Uncharacterized protein OS=Cylindrobasidium torrendii FP15055 ss-10 OX=1314674 GN=CYLTODRAFT_395089 PE=4 SV=1	missense_variant
chr4	1537600	SNP	G	C	G/G	G/G	G|C	C|C	C|C	C|C	FUN_007813	exon2		Uncharacterized protein OS=Cylindrobasidium torrendii FP15055 ss-10 OX=1314674 GN=CYLTODRAFT_395089 PE=4 SV=1	missense_variant
chr4	1537604	SNP	C	T	C/C	C/C	C|T	T|T	T|T	T|T	FUN_007813	exon2		Uncharacterized protein OS=Cylindrobasidium torrendii FP15055 ss-10 OX=1314674 GN=CYLTODRAFT_395089 PE=4 SV=1	missense_variant
chr4	2066344	SNP	A	C	A/A	A/A	A/C	C/C	C/C	C/C	FUN_008003	exon3		Related to reductase RED1 OS=Armillaria ostoyae OX=47428 GN=ARMOST_12125 PE=4 SV=1	synonymous_variant
chr4	2145833	SNP	A	T	A/A	A/A	A|T	T|T	T|T	T|T	FUN_008044	exon2		Uncharacterized protein OS=Cylindrobasidium torrendii FP15055 ss-10 OX=1314674 GN=CYLTODRAFT_427270 PE=3 SV=1	5_prime_UTR_premature_start_codon_gain_variant
chr4	2145836	SNP	C	T	C/C	C/C	C|T	T|T	T|T	T|T	FUN_008044	exon2		Uncharacterized protein OS=Cylindrobasidium torrendii FP15055 ss-10 OX=1314674 GN=CYLTODRAFT_427270 PE=3 SV=1	5_prime_UTR_variant
chr4	1181956	SNP	G	A	G/G	G/G	G|A	A|A	A|A	A|A
chr4	1181965	SNP	T	C	T/T	T/T	T|C	C|C	C|C	C|C
chr4	1196306	SNP	C	T	C/C	C/C	C|T	T|T	T|T	T|T
chr4	1341297	INDEL	GTACTGTATACGAACGAC	G	GTACTGTATACGAACGAC/GTACTGTATACGAACGAC	GTACTGTATACGAACGAC/GTACTGTATACGAACGAC	GTACTGTATACGAACGAC/G	G/G	G/G	G/G
chr4	1343125	INDEL	C	CAT	C/C	C/C	C/CAT	CAT/CAT	CAT/CAT	CAT/CAT
chr4	1403319	SNP	C	A	C/C	C/C	A/T	A|A	A|A	A|A
chr4	2066310	INDEL	TC	T	TC/TC	TC/TC	TC|T	T|T	T|T	T|T
chr4	2066313	SNP	C	G	C/C	C/C	C|G	G|G	G|G	G|G
chr4	2178344	SNP	G	A	G/G	G/G	G|A	A|A	A|A	A|A
chr4	2178345	SNP	A	T	A/A	A/A	A|T	T|T	T|T	T|T
chr7	448094	INDEL	T	TGC	T/T	T/T	T/T	TGC|TGC	TGC|TGC	TGC|TGC	FUN_010969	exon1		Prefoldin subunit 4 OS=Armillaria solidipes OX=1076256 GN=ARMSODRAFT_952547 PE=3 SV=1	splice_region_variant
chr7	1046584	SNP	A	T	A/A	A/A	A|T	T|T	T|T	T|T	FUN_011245	exon2		tRNA(His) guanylyltransferase OS=Armillaria ostoyae OX=47428 GN=ARMOST_02787 PE=3 SV=1	synonymous_variant
chr7	1046593	SNP	C	T	C/C	C/C	C|T	T|T	T|T	T|T	FUN_011245	exon2		tRNA(His) guanylyltransferase OS=Armillaria ostoyae OX=47428 GN=ARMOST_02787 PE=3 SV=1	synonymous_variant
chr7	1102997	SNP	C	T	C/C	C/C	C|T	T|T	T|T	T|T	FUN_011276	exon3		Uncharacterized protein OS=Armillaria ostoyae OX=47428 GN=ARMOST_00525 PE=4 SV=1	synonymous_variant
chr7	1349175	SNP	T	C	T/T	T/T	T|C	C|C	C|C	C|C	FUN_011395	exon2		Acid protease OS=Cylindrobasidium torrendii FP15055 ss-10 OX=1314674 GN=CYLTODRAFT_484687 PE=3 SV=1	synonymous_variant
chr7	1349178	SNP	T	A	T/T	T/T	T|A	A|A	A|A	A|A	FUN_011395	exon2		Acid protease OS=Cylindrobasidium torrendii FP15055 ss-10 OX=1314674 GN=CYLTODRAFT_484687 PE=3 SV=1	synonymous_variant
chr7	1439340	SNP	G	A	G/G	G/G	G/A	A/A	A/A	A/A	FUN_011438	exon1		Uncharacterized protein OS=Armillaria solidipes OX=1076256 GN=ARMSODRAFT_1015368 PE=4 SV=1	synonymous_variant
chr7	1439355	SNP	G	A	G/G	G/G	G/A	A/A	A/A	A/A	FUN_011438	exon1		Uncharacterized protein OS=Armillaria solidipes OX=1076256 GN=ARMSODRAFT_1015368 PE=4 SV=1	synonymous_variant
chr7	1601944	SNP	G	A	G/G	G/G	G/A	A/A	A/A	A/A	FUN_011519	exon2		Uncharacterized protein OS=Cylindrobasidium torrendii FP15055 ss-10 OX=1314674 GN=CYLTODRAFT_416196 PE=4 SV=1	synonymous_variant
chr7	1601977	SNP	C	T	C/C	C/C	C/T	T|T	T|T	T|T	FUN_011519	exon2		Uncharacterized protein OS=Cylindrobasidium torrendii FP15055 ss-10 OX=1314674 GN=CYLTODRAFT_416196 PE=4 SV=1	synonymous_variant
chr7	1755719	INDEL	ATCC	A	ATCC/ATCC	ATCC/ATCC	ATCC/A	A/A	A/A	A/A	FUN_011586	exon5		TPR-like protein OS=Cylindrobasidium torrendii FP15055 ss-10 OX=1314674 GN=CYLTODRAFT_484733 PE=4 SV=1	conservative_inframe_deletion
chr7	1757616	SNP	C	A	C/C	C/C	C/A	A/A	A/A	A/A	FUN_011587	exon2		Uncharacterized protein OS=Armillaria ostoyae OX=47428 GN=ARMOST_09759 PE=4 SV=1	missense_variant
chr7	1946705	SNP	G	T	G/G	G/G	G|T	T|T	T|T	T|T	FUN_011677	exon1		Uncharacterized protein OS=Armillaria ostoyae OX=47428 GN=ARMOST_01867 PE=4 SV=1	missense_variant
chr7	1946711	SNP	A	G	A/A	A/A	A|G	G|G	G|G	G|G	FUN_011677	exon1		Uncharacterized protein OS=Armillaria ostoyae OX=47428 GN=ARMOST_01867 PE=4 SV=1	synonymous_variant
chr7	2110920	INDEL	ACACGCG	A	ACACGCG/ACACGCG	ACACGCG/ACACGCG	ACACGCG/A	A/A	A/A	A/A	FUN_011746	exon3	phenylalanine ammonia-lyase [EC:4.3.1.24]	Phenylalanine ammonia-lyase OS=Flammulina velutipes OX=38945 GN=PAL1 PE=3 SV=1	disruptive_inframe_deletion
chr7	2418890	SNP	A	T	A/A	A/A	A|T	T|T	T|T	T|T	FUN_011876	exon15	yeast amino acid transporter	AA_permease domain-containing protein OS=Cylindrobasidium torrendii FP15055 ss-10 OX=1314674 GN=CYLTODRAFT_425476 PE=4 SV=1	synonymous_variant
chr7	2425468	SNP	C	T	C/C	C/C	C/T	T/T	T/T	T/T	FUN_011878	exon2		Amidohydro_3 domain-containing protein OS=Cylindrobasidium torrendii FP15055 ss-10 OX=1314674 GN=CYLTODRAFT_358872 PE=4 SV=1	missense_variant
chr7	2614477	SNP	C	T	C/C	C/C	C/T	T/T	T/T	T/T	FUN_011970	exon16		Putative MFS transporter OS=Cylindrobasidium torrendii FP15055 ss-10 OX=1314674 GN=CYLTODRAFT_419123 PE=4 SV=1	3_prime_UTR_variant
chr7	2980784	SNP	G	A	G/G	G/G	G/A	A/A	A/A	A/A	FUN_012140	exon1	dolichol-phosphate mannosyltransferase [EC:2.4.1.83]	Dolichol-phosphate mannosyltransferase subunit 1 OS=Cylindrobasidium torrendii FP15055 ss-10 OX=1314674 GN=CYLTODRAFT_394090 PE=3 SV=1	synonymous_variant
chr7	2990952	SNP	G	A	G/G	G/G	G/A	A/A	A/A	A/A	FUN_012144	exon6		BTB domain-containing protein OS=Cylindrobasidium torrendii FP15055 ss-10 OX=1314674 GN=CYLTODRAFT_491082 PE=4 SV=1	synonymous_variant
chr7	3086379	SNP	T	C	T/T	T/T	T/C	C/C	C/C	C/C	FUN_012190	exon11	MFS transporter, FHS family, L-fucose permease	MFS general substrate transporter OS=Cylindrobasidium torrendii FP15055 ss-10 OX=1314674 GN=CYLTODRAFT_423976 PE=4 SV=1	synonymous_variant
chr7	3506354	SNP	G	A	G/G	G/G	G/A	A/A	A/A	A/A	FUN_012376	exon1			5_prime_UTR_premature_start_codon_gain_variant
chr7	217211	INDEL	T	TGC	T/T	T/T	T/TGC	TGC|TGC	TGC|TGC	TGC|TGC
chr7	448104	SNP	A	G	A/A	A/A	A/A	G|G	G|G	G|G
chr7	511494	SNP	C	T	C/C	C/C	C|T	T|T	T|T	T|T
chr7	631246	SNP	G	A	G/G	G/G	G|A	A|A	A|A	A|A
chr7	739471	SNP	T	C	T/T	T/T	T/C	C/C	C/C	C/C
chr7	858360	SNP	T	G	T/T	T/T	G/C	G|G	G|G	G|G
chr7	1042813	INDEL	A	AAC	A/A	A/A	A|AAC	AAC|AAC	AAC|AAC	AAC|AAC
chr7	1042814	INDEL	CAT	C	CAT/CAT	CAT/CAT	CAT|C	C|C	C|C	C|C
chr7	1349115	SNP	T	C	T/T	T/T	T|C	C|C	C|C	C|C
chr7	1349124	SNP	G	A	G/G	G/G	G|A	A|A	A|A	A|A
chr7	1859417	SNP	A	T	A/A	A/A	A|T	T|T	T|T	T|T
chr7	2349323	INDEL	C	CTT	C/C	C/C	CTT/CT	CTT/CTT	CTT/CTT	CTT/CTT
chr7	2494660	SNP	G	A	G/G	G/G	G/A	A/A	A/A	A/A
chr7	2649013	SNP	C	T	C/C	C/C	C/T	T|T	T|T	T|T
chr7	2717302	SNP	C	A	C/C	C/C	C/A	A/A	A/A	A/A
chr7	2961651	INDEL	G	GA	G/G	G/G	G|GA	GA|GA	GA|GA	GA|GA
chr7	3237262	SNP	T	A	T/T	T/T	T|A	A|A	A|A	A|A
chr7	3237267	SNP	C	T	C/C	C/C	C|T	T|T	T|T	T|T
chr7	3237268	SNP	A	G	A/A	A/A	A|G	G|G	G|G	G|G
chr7	3353551	INDEL	TC	T	TC/TC	TC/TC	TC/TC	T|T	T|T	T|T
